# Supplementary material for: Prolonged viral suppression with anti-HIV-1 antibody therapy
Source: Nature. 2022 Apr 13;606(7913):368–74. doi: 10.1038/s41586-022-04597-1 (PMC9177424; doi:10.1038/s41586-022-04597-1)
Supplement: Supplementary file 3 — Individual participant demographics and baseline clinical characteristics (ART-alone group). [file 41586_2022_4597_MOESM3_ESM.xlsx]

## Sheet: Controls
	Supplementary Table 2: Individual participant demographics and baseline clinical characteristics (ART alone group)
									Years since						ART at Screening		Estimated CD4 nadir	CD4 count cells/mcL (baseline)		HIV-1 RNA cp/ml (baseline)
									HIV-1 dx		first ART		Uninterrup. ART
	ID		Age		Sex		Race
	TSC-124		53		M		Black/Non-Hisp		10		10		10		BIC/TAF/FTC		600	725		<20
	TSC-125		44		M		White/Non-Hisp		18		11		11		EVG/COBI/TAF/FTC		400	1021		<20
	TSC-127		57		F		Multiple/Non-Hisp		20		19		19		BIC/TAF/FTC		500	1221		<20
	TSC-128		43		M		N/A / Non-Hisp		18		18		18		RPV/TDF/FTC		276	647		<20
	TSC-135		39		F		Black/ Non-Hisp		15		15		15		BIC/TAF/FTC		400	794		<20
	TSC-137		33		M		N/A / Non-Hisp		12		9		7		BIC/TAF/FTC		325	693		<20
	TSC-139		60		F		White/Non-Hisp		36		24		24		EVG/COBI/TAF/FTC		400	757		<20
	TSC-141		56		F		Black/ Non-Hisp		20		20		20		EVG/COBI/TAF/FTC		193	973		<20
	TSC-143		53		M		White/Non-Hisp		15		15		15		BIC/TAF/FTC		323	989		<20
	TSC-144		31		M		Multiple/ Hisp		11		11		11		EVG/COBI/TAF/FTC		400	480		<20
	**EVG - elvitegravir, cobi - cobicistat, TDF - tenofovir disoproxil fumarate, FTC - emtricitabine,
	**RTV - ritonavir, ABC - abacavir, 3TC - lamivudine, DTG - dolutegravir. BIC - bictegravir
	RPV - rilpivirine, EFV - efavirenz, TAF - tenofovir alafenamide fumarate, DRV - darunavir, NEV- nevirapine
