# Supplementary material for: Prolonged viral suppression with anti-HIV-1 antibody therapy
Source: Nature. 2022 Apr 13;606(7913):368–74. doi: 10.1038/s41586-022-04597-1 (PMC9177424; doi:10.1038/s41586-022-04597-1)
Supplement: Supplementary file 4 — Adverse events reported during study follow-up. [file 41586_2022_4597_MOESM4_ESM.xlsx]

## Sheet: Sheet1
	Supplementary Table 3. Adverse events reported during study follow up
						Severity Grade
	Adverse Event (AE)			Mild		Moderate		Severe		Participants
				(no. AEs)		(no. AEs)		(no. AEs)		(n = 26)	%
	Related to 3BNC117 + 10-1074 infusions
		Headache		5		0		0		5	19.2308
		Infusion site ecchymosis/hematoma or edema		5		0		0		4	15.3846
		Malaise/Fatigue		4		0		0		3	11.5385
		Upper resp. infection symptoms		3		0		0		3	11.5385
		Dizziness		1		0		0		1	3.84615
		Fevershiness		1		0		0		1	3.84615
		Flatulence		1		0		0		1	3.84615
		Flushing		1		0		0		1	3.84615
		Lightheadness		1		0		0		1	3.84615
		Ocular irritation		1		0		0		1	3.84615
		Pyrosis		1		0		0		1	3.84615
		Sinusitis		1		0		0		1	3.84615
		Total related		25		0		0
	Not related to 3BNC117 + 10-1074 infusions - occuring within 4 weeks of antibody infusions
		Upper resp. infection symptoms		12		0		0		11	42.3077
		Musculoskeletal pain		4		0		0		3	11.5385
		Syphilis		2		0		0		2	7.69231
		Skin infection		2		0		0		2	7.69231
		Anemia		1		0		1		2	7.69231
		Fatigue		2		0		0		2	7.69231
		Urinary frequency or urgency		2		0		0		2	7.69231
		Abscess		0		1		0		1	3.84615
		Acute hepatitis C infection***		0		0		1		1	3.84615
		Conjunctivitis*		2		0		0		1	3.84615
		Exacerbation of Raynaud's disease		1		0		0		1	3.84615
		Eye fatigue		1		0		0		1	3.84615
		Folliculitis		1		0		0		1	3.84615
		Malaise		1		0		0		1	3.84615
		Myalgia		1		0		0		1	3.84615
		Rash**		1		0		0		1	3.84615
		Vasovagal syncope		1		0		0		1	3.84615
		Vertigo		1		0		0		1	3.84615
	Not related to 3BNC117 + 10-1074 infusions - occuring after 4 weeks of antibody infusions
		Upper resp. infection symptoms		6		0		0		6	23.0769
		Musculoskeletal pain		3		0		0		3	11.5385
		Dental problems		0		2		0		2	7.69231
		Syphilis		2		0		0		2	7.69231
		Anemia		0		0		1		1	3.84615
		Chlamydia		1		0		0		1	3.84615
		Contusions		0		1		0		1	3.84615
		Diverticulitis		1		0		0		1	3.84615
		Dizzness		1		0		0		1	3.84615
		Exacerbation seasonal allergies		1		0		0		1	3.84615
		Fatigue		1		0		0		1	3.84615
		Forgetfullness		0		1		0		1	3.84615
		HCV***		0		0		1		1	3.84615
		Ocular irritation		1		0		0		1	3.84615
		Paresthesia		1		0		0		1	3.84615
		Radicular pain		1		0		0		1	3.84615
		Skin infection		0		1		0		1	3.84615
		Urinary tract infection		0		1		0		1	3.84615
		Total Not related		54		7		4
		Total		79		7		4		23	88.4615
		* A Group 1 participant developed conjunctivits following a viral upper respiratory infection, which required two courses of topical
		antibiotics.
		** A Group 1 participant developed a localized area of erythema in the medial aspect of his right wrist secondary to contact with
		fiberglass.
		*** Two Group 1 participants developed grade 3 transaminitis and were diagnosed with acute HCV infection
