# Supplementary material for: Prolonged viral suppression with anti-HIV-1 antibody therapy
Source: Nature. 2022 Apr 13;606(7913):368–74. doi: 10.1038/s41586-022-04597-1 (PMC9177424; doi:10.1038/s41586-022-04597-1)
Supplement: Supplementary file 5 — HIV-1 RNA levels, CD4+ T cell counts and serum antibody levels (group 1). [file 41586_2022_4597_MOESM5_ESM.xlsx]

## Sheet: Group 1
	Supplementary Table 4. HIV-1 RNA levels, CD4+ T cell counts and serum antibody levels (Group1)
	5101		HIV-1 RNA		CD4+ T cells			3BNC117	10-1074		5104		HIV-1 RNA		CD4+ T cells			3BNC117	10-1074		5105		HIV-1 RNA		CD4+ T cells			3BNC117	10-1074		5106		HIV-1 RNA		CD4+ T cells			3BNC117	10-1074		5108		HIV-1 RNA		CD4+ T cells			3BNC117	10-1074
								TZM-bl	TZM-bl									TZM-bl	TZM-bl									TZM-bl	TZM-bl									TZM-bl	TZM-bl									TZM-bl	TZM-bl
								Q842.d12	X2088_c9									Q842.d12	X2088_c9									Q842.d12	X2088_c9									Q842.d12	X2088_c9									Q842.d12	X2088_c9
	Study Visit		cp/ml		cells/µl	%		µl/ml	µl/ml		Study Visit		cp/ml		cells/µl	%		µl/ml	µl/ml		Study Visit		cp/ml		cells/µl	%		µl/ml	µl/ml		Study Visit		cp/ml		cells/µl	%		µl/ml	µl/ml		Study Visit		cp/ml		cells/µl	%		µl/ml	µl/ml
	Screen		<20		573	35.8		-	-		Screen		<20		759	33		-	-		Screen		<20		777	26.8		-	-		Screen		<20		743	35.4		-	-		Screen		<20		706	33.6		-	-
	Wk -2 (pre-infusion)		<20					-	-		Wk -2 (pre-infusion)		<20					-	-		Wk -2 (pre-infusion)		<20					-	-		Wk -2 (pre-infusion)		<20					-	-		Wk -2 (pre-infusion)		<20					-	-
	d0 baseline		<20D		671	35.3		0	0		d0 baseline		<20		606	31.9		0	0		d0 baseline		<20		799	29.6		0	0		d0 baseline		<20		671	37.3		0	0		d0 baseline		<20		845	38.4		0	0
	d0 end		-					677.9	733.1		d0 end		-					777.1	733.1		d0 end		-					1031.4	2498.8		d0 end		-					1055.2	4373.7		d0 end		-					1423	4643.9
	Wk 1		<20D								Wk 1		<20								Wk 1		<20								Wk 1		<20D								Wk 1		<20
	Wk 2 baseline		<20		619	32.6		37.3	144.3		Wk 2 baseline		<20		619	34.4		44.8	144.3		Wk 2 baseline		<20		680	32.4		25.3	147		Wk 2 baseline		<20		659	36.6		86.2	432.9		Wk 2 baseline		<20		608	40.5		58.9	305.4
	Wk 2 end		-					656.6	669.3		Wk 2 end		-					1342.9	669.3		Wk 2 end		-					941.5	2753.8		Wk 2 end		-					1291	3331.5		Wk 2 end		-					1117.5	1680.1
	Wk 3		<20								Wk 3		<20								Wk 3		<20								Wk 3		<20								Wk 3		-
	Wk 4 base		<20		576	33.9		61.5	249.4		Wk 4 base		<20D		697	33.2		75.4	249.4		Wk 4 base		<20		864	32		64.4	449		Wk 4 base		<20		683	40.2		72.6	518.4		Wk 4 base		<20		879	38.2		72.2	413
	Wk 4 end		-					748.8	1325.5		Wk 4 end		-					884	1325.5		Wk 4 end		-					1575.8	4585.9		Wk 4 end		-					2639.4	5358.6		Wk 4 end		-					677.4	1804.8
	Wk 5		<20D					90	446.5		Wk 5		<20						446.5		Wk 5		<20								Wk 5		<20								Wk 5		<20
	Wk 6		110		621	34.5		77.9	271.6		Wk 6		<20		512	30.1			271.6		Wk 6		<20		602	31.7		64.8	549.9		Wk 6		<20		769	36.6					Wk 6		<20		575	33.8
	Wk 7		53740					43.2	229.7		Wk 7		<20						229.7		Wk 7		330					27.1	234.8		Wk 7		<20								Wk 7		<20
	Wk 8 base		639760		284	35.5		44.1	216.1		Wk 8 base		<20		631	33.2		62.5	216.1		Wk 8 base		1000		397	30.5		17.9	186.6		Wk 8 base		<20		757	34.4		71.1	835.9		Wk 8 base		<20D		819	39		40.7	206.7
	Wk 8 end		-								Wk 8 end		-					1139.4			Wk 8 end		-								Wk 8 end		-					1350.1	5531.8		Wk 8 end		-					733.6	1277.3
	Wk 9		7560		598	23.9		31.4	126.2		Wk 9		<20						126.2		Wk 9		40					7.9	120.8		Wk 9		<20								Wk 9		<20
	Wk 10		-								Wk 10		<20		848	31.4					Wk 10		-								Wk 10		<20		707	37.2					Wk 10		<20		674	33.7
	Wk 11		-								Wk 11		<20								Wk 11		-								Wk 11		<20								Wk 11		<20D
	Wk 12 base		2130		530	31.2		8.5	38.5		Wk 12 base		<20		640	33.7		35.7	38.5		Wk 12 base		40		643	26.8		1.8	13.8		Wk 12 base		<20		712	35.6		53.6	313.5		Wk 12 base		<20		610	43.6		53.9	267.9
	Wk 12 end		-								Wk 12 end		-					1131.8			Wk 12 end		-								Wk 12 end		-					2032.3	4161.5		Wk 12 end		-					1630.7	2007.4
	Wk 13		-								Wk 13		<20								Wk 13		-								Wk 13		<20								Wk 13		<20
	Wk 14		-								Wk 14		<20		706	32.1					Wk 14		-								Wk 14		<20		769	36.6					Wk 14		<20		575	38.3
	Wk 15		-								Wk 15		<20								Wk 15		-								Wk 15		<20								Wk 15		-
	Wk 16 base		630		674	32.1		1.3	15.3		Wk 16 base		<20D		699	33.3		33.6	15.3		Wk 16 base		<20		818	29.2		0.2	2.6		Wk 16 base		<20		611	38.2		52.1	436.6		Wk 16 base		<20		566	37.7		29.5	199.9
	Wk 16 end		-								Wk 16 end		-					838			Wk 16 end		-								Wk 16 end		-					1426	3878.4		Wk 16 end		-					866.3	1142.7
	Wk 17		-								Wk 17		<20								Wk 17		-								Wk 17		<20								Wk 17		<20
	Wk 18		-								Wk 18		<20		562	31.2					Wk 18		-								Wk 18		<20		698	34.9					Wk 18		<20		439	39.9
	Wk 19		-								Wk 19		<20								Wk 19		-								Wk 19		<20								Wk 19		-
	Wk 20 base		430		578	30.4		0.7	10.4		Wk 20 base		<20		699	33.3		20.5	10.4		Wk 20 base		<20		660	28.7		0	0.6		Wk 20 base		<20		650	36.1		47.4	290.9		Wk 20 base		<20		821	43.2		16.9	131.8
	Wk 20 end		-								Wk 20 end		-					686.8			Wk 20 end		-								Wk 20 end		-					1922.8	6183.6		Wk 20 end		-
	Wk 21		-								Wk 21		<20								Wk 21		-								Wk 21		<20								Wk 21		-
	Wk 22		-								Wk 22		-								Wk 22		-								Wk 22		<20		678	33.9					Wk 22		<20D		613	38.3		8.8	73.1
	Wk 23		-								Wk 23		400		766	33.3		188.9			Wk 23		-								Wk 23		<20								Wk 23		-
	Wk 24		90		518	32.4		3	3.7		Wk 24		410		632	31.6		61.8	3.7		Wk 24		<20		486	28.6		0	0.2		Wk 24		<20		634	37.3		86.9	409.9		Wk 24		23780		640	40		4.4	40.3
	Wk 25		-								Wk 25		<20D		629	33.1		47.1			Wk 25		-								Wk 25		<20								Wk 25		141530					2.8	48.3
	Wk 26		-								Wk 26		<20D		530	33.1					Wk 26		-								Wk 26		<20		790	35.9					Wk 26		6870		694	25.7		2.5	25
	Wk 27		-								Wk 27		<20		686	34.3					Wk 27		-								Wk 27		<20		670	33.5					Wk 27		-
	Wk 28		<20D		479	31.9		1.9	2		Wk 28		<20		880	35.2		14	2		Wk 28		<20		638	30.4		0	0		Wk 28		<20		680	34		8.4	143.5		Wk 28		-
	Wk 29		-								Wk 29		<20D		743	29.7					Wk 29		-								Wk 29		<20		664	33.2					Wk 29		-
	Wk 30		-								Wk 30		<20		618	30.9					Wk 30		-								Wk 30		<20		623	32.8					Wk 30		50		568	33.4		0.7	4.7
	Wk 31		-								Wk 31		<20D		842	32.4					Wk 31		-								Wk 31		<20		654	32.7					Wk 31		-
	Wk 32		<20D		578	34		1.8	0.9		Wk 32		<20D		650	32.5		2.7	0.9		Wk 32		<20		554	25.2		0	0		Wk 32		<20		670	33.5		1.9	44.8		Wk 32		-
	Wk 33		-								Wk 33		7210		473	33.8		1.5			Wk 33		-								Wk 33		<20		632	35.1					Wk 33		-
	Wk 34		-								Wk 34		910		824	28.4		1.4			Wk 34		-								Wk 34		<20		644	33.9					Wk 34		80		655	31.2		0.4	2.8
	Wk 35		-								Wk 35		1370		586	29.3		1.1			Wk 35		-								Wk 35		<20		562	35.1					Wk 35		-
	Wk 36		<20D		530	35.3		2.1	0.6		Wk 36		460		703	29.3		0.9	0.6		Wk 36		<20		452	26.6		0	0.1		Wk 36		<20		602	37.6		1.1	19.5		Wk 36		-
	Wk 37		-								Wk 37		-								Wk 37		-								Wk 37		<20		654	34.4					Wk 37		-
	Wk 38		-								Wk 38		70		645	29.3		0.8			Wk 38		-								Wk 38		<20		617	34.3					Wk 38		30		653	31.1		0.5	1.3
	Wk 39		-								Wk 39		-								Wk 39		-								Wk 39		-								Wk 39		-
	Wk 40		<20D		549	34.3		1.8	0.4		Wk 40		-						0.4		Wk 40		<20		399	26.6		0	0		Wk 40		<20		602	35.4		0.4	5.9		Wk 40		-
	Wk 41		-								Wk 41		-								Wk 41		-								Wk 41		-								Wk 41		-
	Wk 42		-								Wk 42		30		581	30.6		0.2			Wk 42		-								Wk 42		<20		580	34.1					Wk 42		<20D		514	32.1		0.5	0.7
	Wk 43		-								Wk 43		-								Wk 43		-								Wk 43		-								Wk 43		-
	Wk 44		<20D		631	37.1		1.4	0.2		Wk 44		-						0.2		Wk 44		<20		816	34		0	0		Wk 44		<20		689	32.8		0	2.4		Wk 44		-
	Wk 45		-								Wk 45		-								Wk 45		-								Wk 45		-								Wk 45		-
	Wk 46		-								Wk 46		-								Wk 46		-								Wk 46		<20		598	35.2					Wk 46		-
	Wk 47		-								Wk 47		-								Wk 47		-								Wk 47		-								Wk 47		-
	Wk 48		<20		536	33.5		1.6	0.2		Wk 48		<20		631	28.7		0	0.2		Wk 48		<20		675	30.7		0	0		Wk 48		<20		667	35.1		0	1.3		Wk 48		<20		745	27.6		0	0.5
	5112		HIV-1 RNA		CD4+ T cells			3BNC117	10-1074		5114		HIV-1 RNA		CD4+ T cells			3BNC117	10-1074		5115*		HIV-1 RNA		CD4+ T cells			3BNC117	10-1074		5117		HIV-1 RNA		CD4+ T cells			3BNC117	10-1074		5118		HIV-1 RNA		CD4+ T cells			3BNC117	10-1074
								TZM-bl	TZM-bl									TZM-bl	TZM-bl									TZM-bl	TZM-bl									TZM-bl	TZM-bl									TZM-bl	TZM-bl
								Q842.d12	X2088_c9									Q842.d12	X2088_c9									Q842.d12	X2088_c9									Q842.d12	X2088_c9									Q842.d12	X2088_c9
	Study Visit		cp/ml		cells/µl	%		µl/ml	µl/ml		Study Visit		cp/ml		cells/µl	%		µl/ml	µl/ml		Study Visit		cp/ml		cells/µl	%		µl/ml	µl/ml		Study Visit		cp/ml		cells/µl	%		µl/ml	µl/ml		Study Visit		cp/ml		cells/µl	%		µl/ml	µl/ml
	Screen		<20		546	45.5		-	-		Screen		<20		849	36.9		-	-		Screen		<20		1025	42.7		-	-		Screen		<20		814	40.7		-	-		Screen		<20D		869	36.2		-	-
	Wk -2 (pre-infusion)		80					-	-		Wk -2 (pre-infusion)		<20					-	-		Wk -2 (pre-infusion)		<20					-	-		Wk -2 (pre-infusion)		<20					-	-		Wk -2 (pre-infusion)		<20					-	-
	d0 baseline		<20		550	39.3		0	0		d0 baseline		30		545	36.3		0	0		d0 baseline		<20		734	43.2		0	0		d0 baseline		<20		765	42.5		0	0		d0 baseline		<20D		790	30.4		0	0
	d0 end		-					419.5	563.6		d0 end		-					1019	1635.8		d0 end		-					567.9	876.9		d0 end		-					1088	1738.4		d0 end		-					903.8	2160.5
	Wk 1		<20								Wk 1		<20								Wk 1		<20								Wk 1		<20								Wk 1		<20
	Wk 2 baseline		<20		548	36.5		42.1	145.9		Wk 2 baseline		<20		659	36.6		41.4	219.8		Wk 2 baseline		<20		530	48.2		38.2	109.7		Wk 2 baseline		<20		796	36.2		77.2	133.3		Wk 2 baseline		<20		617	29.4		65.4	451.3
	Wk 2 end		-					513.8	628.7		Wk 2 end		-					955.3	1510.9		Wk 2 end		-					1167.6	1295.3		Wk 2 end		-					869.3	787.5		Wk 2 end		-					1004.9	3344.6
	Wk 3		<20								Wk 3		<20								Wk 3		<20								Wk 3		<20								Wk 3		<20
	Wk 4 base		<20		656	38.6		68	215.9		Wk 4 base		<20		555	34.7		72.9	294.5		Wk 4 base		<20		840	44.2		98.5	301.8		Wk 4 base		<20		840	38.2		95.9	164		Wk 4 base		<20		675	27		59.7	347.8
	Wk 4 end		-					773.1	872.2		Wk 4 end		-					1795.8	1982.7		Wk 4 end		-					583.7	1233.4		Wk 4 end		-					896.9	1478.6		Wk 4 end		-					1360.9	1850.2
	Wk 5		<20D								Wk 5		<20								Wk 5		<20								Wk 5		<20								Wk 5		<20
	Wk 6		<20		478	39.8					Wk 6		<20		634	37.3					Wk 6		<20		686	42.9					Wk 6		<20		ND	ND					Wk 6		<20		583	26.5
	Wk 7		<20								Wk 7		<20								Wk 7		<20								Wk 7		<20								Wk 7		missed visit
	Wk 8 base		<20		686	36.1		30.6	130.5		Wk 8 base		<20		666	37		39.9	183.4		Wk 8 base		<20		717	42.2		20.2	78.8		Wk 8 base		<20		988	36.6		51.4	220		Wk 8 base		<20		757	29.1		40.5	292.7
	Wk 8 end		-					379.8	587.2		Wk 8 end		-					1096.5	1191.5		Wk 8 end		-					741.6	1081.5		Wk 8 end		-					698.3	900		Wk 8 end		-					1498.6	4804.6
	Wk 9		40					75.2	259.3		Wk 9		<20D								Wk 9		<20								Wk 9		missed visit								Wk 9		<20
	Wk 10		220		484	37.2		45.7	228.9		Wk 10		<20		1155	38.5					Wk 10		<20		739	46.2					Wk 10		<20		698	38.8					Wk 10		<20		495	22.5
	Wk 11		4920					41.7	160.9		Wk 11		<20								Wk 11		<20								Wk 11		<20								Wk 11		<20
	Wk 12 base		25290		365	36.5		36.9	196.9		Wk 12 base		<20		772	35.1		33.6	151.9		Wk 12 base		<20		760	47.5		17.9	87.7		Wk 12 base		<20		ND	ND		38.9	150.9		Wk 12 base		<20		628	29.9		28.5	250.1
	Wk 12 end		-								Wk 12 end		-					1341.6	1057.8		Wk 12 end		-					444.1	715.7		Wk 12 end		-					958.2	1563.4		Wk 12 end		-					1238.8	3926.6
	Wk 13		-								Wk 13		<20D								Wk 13		<20								Wk 13		<20								Wk 13		<20
	Wk 14		-								Wk 14		<20		682	35.9					Wk 14		<20		861	45.3					Wk 14		<20		659	36.6					Wk 14		<20		934	38.9
	Wk 15		-								Wk 15		<20								Wk 15		<20								Wk 15		<20								Wk 15		<20
	Wk 16 base		<20D		431	36		14.5	56.1		Wk 16 base		<20D		ND	ND		25.9	169.7		Wk 16 base		<20D		ND	ND		13.5	38.4		Wk 16 base		<20		850	42.5		55.9	202.8		Wk 16 base		<20		770	29.6		30.1	137
	Wk 16 end		-								Wk 16 end		-					1012.9	1191.6		Wk 16 end		-					507.9	668.3		Wk 16 end		-					1186.1	1320.8		Wk 16 end		-					1202.5	2173.6
	Wk 17		-								Wk 17		<20		730	36.5					Wk 17		<20		675	45					Wk 17		<20								Wk 17		<20
	Wk 18		-								Wk 18		<20		679	37.7					Wk 18		<20		783	41.2					Wk 18		<20		853	34.1					Wk 18		<20		605	26.3
	Wk 19		-								Wk 19		<20								Wk 19		<20								Wk 19		<20								Wk 19		<20
	Wk 20 base		<20D		460	38.3		5.5	19.6		Wk 20 base		<20		1012	34.9		33.3	148.2		Wk 20 base		<20		636	42.4		15.9	68.2		Wk 20 base		<20		862	43.1		45	100		Wk 20 base		50		963	30.1		32.1	153.9
	Wk 20 end		-								Wk 20 end		-					1202.7	1426.1		Wk 20 end		-					494.5	939.2		Wk 20 end		-					1055.6	1222.1		Wk 20 end		-					1043.9	2763.7
	Wk 21		-								Wk 21		<20								Wk 21		<20								Wk 21		<20								Wk 21		<20
	Wk 22		-								Wk 22		<20		868	34.7					Wk 22		<20		915	39.8					Wk 22		missed visit								Wk 22		40		1173	34.5		59.1	385.1
	Wk 23		-								Wk 23		<20								Wk 23		<20								Wk 23		<20								Wk 23		<20
	Wk 24		<20		512	39.4		1.8	8.4		Wk 24		<20		923	34.2		35.4	212.2		Wk 24		<20		683	40.2		20.1	109.8		Wk 24		<20		851	40.5		55.1	203.8		Wk 24		missed visit
	Wk 25		-								Wk 25		<20								Wk 25		<20								Wk 25		<20								Wk 25		<20D
	Wk 26		-								Wk 26		<20		1042	37.2					Wk 26		<20		798	39.9					Wk 26		<20		983	44.7					Wk 26		<20D		1112	28.5		13.3	93.7
	Wk 27		-								Wk 27		<20								Wk 27		220		755	44.4		4.2	22.9		Wk 27		<20		911	50.6					Wk 27		460		1082	33.8		11.2	83.8
	Wk 28		<20		468	39		0.2	2.5		Wk 28		<20D		692	36.4		8.9	55.4		Wk 28		10390		446	40.5		2	15.1		Wk 28		<20		1148	39.6		17.5	68.4		Wk 28		8420		708	32.2		9	62.2
	Wk 29		-								Wk 29		<20D		1085	37.4					Wk 29		31730		508	39.1		3.4	10.9		Wk 29		<20		799	36.3					Wk 29		22780		896	32		6.3	57.3
	Wk 30		-								Wk 30		<20		803	36.5					Wk 30		63, 440		473	33.8		0.8	12.9		Wk 30		<20		923	36.9					Wk 30		12990		945	35		4.5	38.2
	Wk 31		-								Wk 31		80		671	35.3		3.2	19.4		Wk 31		48, 340		496	35.4		0.7	7.7		Wk 31		<20		816	40.8					Wk 31		170		819	31.5		2.4	25.5
	Wk 32		<20		501	35.8		0.2	1.8		Wk 32		810		593	34.9		1.9	19.1		Wk 32		980		602	35.4		0.4	5.5		Wk 32		<20		731	40.6		9.6	24.4		Wk 32		<20		673	30.6		1.4	17.6
	Wk 33		-								Wk 33		48270		518	37		1.3	17.5		Wk 33		-								Wk 33		<20		812	35.3					Wk 33		-
	Wk 34		-								Wk 34		-								Wk 34		-								Wk 34		550		880	40		3.2	20.7		Wk 34		-
	Wk 35		-								Wk 35		-								Wk 35		-								Wk 35		missed visit								Wk 35		-
	Wk 36		<20		321	35.7					Wk 36		<20		1056	37.7		0.3	5.4		Wk 36		68350		530	35.3		0	1.1		Wk 36		160		554	39.6		1.7	13.2		Wk 36		<20		454	34.9		0.2	6.6
	Wk 37		-								Wk 37		-								Wk 37		-								Wk 37		-								Wk 37		-
	Wk 38		-								Wk 38		-								Wk 38		-								Wk 38		540		895	35.8		1.3	8		Wk 38		-
	Wk 39		-								Wk 39		-								Wk 39		-								Wk 39		-								Wk 39		-
	Wk 40		<20		694	40.8		0.2	1.2		Wk 40		<20		698	34.9		0.2	2.9		Wk 40		220		582	38.8		0	0.4		Wk 40		38440		722	31.4		0.6	3.8		Wk 40		<20		765	25.5		0	4.1
	Wk 41		-								Wk 41		-								Wk 41		-								Wk 41		-								Wk 41		-
	Wk 42		-								Wk 42		-								Wk 42		-								Wk 42		29670		699	26.9		0.6	3.3		Wk 42		-
	Wk 43		-								Wk 43		-								Wk 43		-								Wk 43		300		664	30.2		0.5	2.3		Wk 43		-
	Wk 44		<20		416	41.6		0.2	1.2		Wk 44		<20		644	35.8		0	1.4		Wk 44		virtual visit								Wk 44		-								Wk 44		<20		873	29.1		0	0.6
	Wk 45		-								Wk 45										Wk 45		-								Wk 45		-								Wk 45		-
	Wk 46		-								Wk 46										Wk 46		-								Wk 46		virtual visit								Wk 46		-
	Wk 47		-								Wk 47										Wk 47		-								Wk 47		-								Wk 47		-
	Wk 48		<20		629	41.9		0	0		Wk 48		virtual visit								Wk 48		5920		739	35.2		0	0		Wk 48		<20		734	31.9		0	0.3		Wk 48		<20		635	21.9		0	0.2
	5122		HIV-1 RNA		CD4+ T cells			3BNC117	10-1074		5123		HIV-1 RNA		CD4+ T cells			3BNC117	10-1074		5125		HIV-1 RNA		CD4+ T cells			3BNC117	10-1074		5128		HIV-1 RNA		CD4+ T cells			3BNC117	10-1074		5130		HIV-1 RNA		CD4+ T cells			3BNC117	10-1074
								TZM-bl	TZM-bl									TZM-bl	TZM-bl									TZM-bl	TZM-bl									TZM-bl	TZM-bl									TZM-bl	TZM-bl
								Q842.d12	X2088_c9									Q842.d12	X2088_c9									Q842.d12	X2088_c9									Q842.d12	X2088_c9									Q842.d12	X2088_c9
	Study Visit		cp/ml		cells/µl	%		µl/ml	µl/ml		Study Visit		cp/ml		cells/µl	%		µl/ml	µl/ml		Study Visit		cp/ml		cells/µl	%		µl/ml	µl/ml		Study Visit		cp/ml		cells/µl	%		µl/ml	µl/ml		Study Visit		cp/ml		cells/µl	%		µl/ml	µl/ml
	Screen		<20		988	45		-	-		Screen		<20		641	45.8		-	-		Screen		<20		1231	45.6		-	-		Screen		<20		541	49.2		-	-		Screen		<20		785	46.2		-	-
	Wk -2 (pre-infusion)		<20					-	-		Wk -2 (pre-infusion)		<20					-	-		Wk -2 (pre-infusion)		<20					-	-		Wk -2 (pre-infusion)		<20					-	-		Wk -2 (pre-infusion)		<20					-	-
	d0 baseline		<20		807	46		0	0		d0 baseline		<20		hemol.	hemol.		0	0		d0 baseline		<20		1006	47.9		0	0		d0 baseline		<20		614	55.8		0	0		d0 baseline		<20D		675	42.2		0	0
	d0 end		-					909.9	1272.5		d0 end		-					564.2	675.8		d0 end		-					1442	0		d0 end		-					533	702.8		d0 end		-					1147.2	1613.6
	Wk 1		<20								Wk 1		<20								Wk 1		<20								Wk 1		<20								Wk 1		<20D
	Wk 2 baseline		<20		760	43		75.4	384.8		Wk 2 baseline		<20		717	44.8		24.9	101.4		Wk 2 baseline		<20		968	46.1		62.4	323.7		Wk 2 baseline		<20D		468	52		50.3	163.2		Wk 2 baseline		<20		585	41.8		46.4	207.9
	Wk 2 end		-					1302.6	1540.6		Wk 2 end		-					840.5	1553.6		Wk 2 end		-					1148.9	5319.6		Wk 2 end		-					660.9	766.9		Wk 2 end		-					1081.6	2042.5
	Wk 3		31								Wk 3		<20								Wk 3		<20								Wk 3		<20								Wk 3		<20
	Wk 4 base		<20		719	42		111.7	679.4		Wk 4 base		<20		1000	47.6		38.9	135		Wk 4 base		<20		1352	48.3		80.7	549.9		Wk 4 base		<20		611	55.5		65.7	316.8		Wk 4 base		<20		781	43.4		68.6	297.9
	Wk 4 end		-					1208	2607.2		Wk 4 end		-					850.9	927.4		Wk 4 end		-					1329.8	3697.2		Wk 4 end		-					445	1271.3		Wk 4 end		-					1083.6	2488.7
	Wk 5		<20								Wk 5		<20								Wk 5		<20								Wk 5		<20								Wk 5		<20
	Wk 6		<20		726	41					Wk 6		<20		441	40.1					Wk 6		<20		1128	45.1					Wk 6		<20		616	51.3					Wk 6		<20		750	35.7
	Wk 7		<20								Wk 7		40					25.9	98.6		Wk 7		<20								Wk 7		<20								Wk 7		<20D
	Wk 8 base		<20		684	43		67.2	459.5		Wk 8 base		720		596	39.7		21.1	109.8		Wk 8 base		<20		1460	47.1		58.1	448.8		Wk 8 base		<20		565	51.4		62.3	262.9		Wk 8 base		50		696	43.5		36.8	275.9
	Wk 8 end		-					1182.2	3422.1		Wk 8 end		-					588.2	670.4		Wk 8 end		-					1761	5439.6		Wk 8 end		-					439.3	1298.4		Wk 8 end		-					793	3089.9
	Wk 9		<20								Wk 9		330					94.1	310.4		Wk 9		<20								Wk 9		<20								Wk 9		<20
	Wk 10		<20		793	44					Wk 10		2150		645	40.3		25.7	116.8		Wk 10		<20		836	49.2					Wk 10		<20		587	53.4					Wk 10		<20D		751	39.5
	Wk 11		<20								Wk 11		7880					16.4	114.7		Wk 11		-								Wk 11		<20								Wk 11		50
	Wk 12 base		<20		685	44		68.2	428.8		Wk 12 base		3510		594	33		11.2	41		Wk 12 base		<20		1294	46.2		68.4	542.6		Wk 12 base		<20		554	46.2		46.1	336.4		Wk 12 base		50		596	39.7		12.4	84.9
	Wk 12 end		-					1268.2	2813.1		Wk 12 end							4.6	25.9		Wk 12 end		-					1672.9	4929.4		Wk 12 end		-					758.7	1905.5		Wk 12 end							1052.4	3931.4
	Wk 13		<20								Wk 13		30								Wk 13		<20								Wk 13		<20								Wk 13		50
	Wk 14		<20		822	42					Wk 14		-								Wk 14		<20D		1056	48					Wk 14		<20		600	50					Wk 14		70		515	39.6
	Wk 15		<20								Wk 15		-								Wk 15		<20								Wk 15		<20								Wk 15		70
	Wk 16 base		<20		672	43		61.5	434.8		Wk 16 base		3150		891	26.2		1.1	6.8		Wk 16 base		<20		not	done		71.1	469.9		Wk 16 base		<20		481	48.1		55.2	253.4		Wk 16 base		160		487	40.6		33.4	120
	Wk 16 end		-					946.1	2097.6		Wk 16 end		-								Wk 16 end		-					1046.4	2320.9		Wk 16 end		-					501.4	1553.9		Wk 16 end		-					1080	1003
	Wk 17		<20								Wk 17		-								Wk 17		<20								Wk 17		<20								Wk 17		80
	Wk 18		<20		966	43					Wk 18		-								Wk 18		<20		1065	46.3					Wk 18		<20		651	50.1					Wk 18		80		725	40.3
	Wk 19		<20								Wk 19		-								Wk 19		<20								Wk 19		<20								Wk 19		110
	Wk 20 base		<20					65.4	498.3		Wk 20 base		<20		729	34.7		0	0.9		Wk 20 base		<20		1145	47.7		25.9	160.8		Wk 20 base		<20		602	50.2		54.5	235.6		Wk 20 base		170		623	41.5		23.7	104.9
	Wk 20 end		-		681	41		1261.7	572.1		Wk 20 end		-								Wk 20 end		-					1144.6	2115.5		Wk 20 end		-					514.3	1562.2		Wk 20 end		-					953.6	1899.1
	Wk 21		<20								Wk 21		-								Wk 21		<20								Wk 21		<20								Wk 21		210					137.2	770
	Wk 22		-								Wk 22		-								Wk 22		<20		1138	45.5					Wk 22		<20		629	48.4					Wk 22		680		592	37		42.4	305.7
	Wk 23		-								Wk 23		-								Wk 23		<20								Wk 23		<20D								Wk 23		300
	Wk 24		<20		840	45		39	261.4		Wk 24		<20D		456	35.1		0	0.2		Wk 24		<20		1442	42.4		38.9	173.6		Wk 24		<20		559	50.8		60	339.1		Wk 24		<20D		790	32.9		18.2	196.2
	Wk 25										Wk 25		-								Wk 25		<20D								Wk 25		<20								Wk 25		-
	Wk 26		-								Wk 26		-								Wk 26		<20D		1269	48.8					Wk 26		<20		494	54.9					Wk 26		-
	Wk 27		-								Wk 27		-								Wk 27		<20		823	45.7					Wk 27		<20		390	48.7					Wk 27		-
	Wk 28		<20		709	42		22	163.1		Wk 28		<20		652	36.2		0	0		Wk 28		<20		994	45.2		5.8	56.4		Wk 28		<20		622	51.8		21.6	128.6		Wk 28		<20					3.3	30.1
	Wk 29										Wk 29		-								Wk 29		140		774	43		3.3	39.5		Wk 29		<20		406	50.7					Wk 29		-
	Wk 30		-								Wk 30		-								Wk 30		86610		526	43.8		1.7	25		Wk 30		<20		526	52.6					Wk 30		-
	Wk 31		-								Wk 31		-								Wk 31		140010		664	33.2		2.2	15.9		Wk 31		<20		539	49					Wk 31		-
	Wk 32		<20		957	45		10	96.8		Wk 32		<20		692	36.4		0	0		Wk 32		21130		670	27.9		1.3	9.8		Wk 32		<20					12.5	68		Wk 32		<20		943	39.3		0.8	11
	Wk 33										Wk 33		-								Wk 33		19300		599	31.5		0.7	12.3		Wk 33		<20		476	47.6					Wk 33
	Wk 34		-								Wk 34		-								Wk 34		13800		459	30.6		0.4	5.2		Wk 34		<20D		483	48.3					Wk 34
	Wk 35		-								Wk 35		-								Wk 35		-								Wk 35		90		578	52.5					Wk 35
	Wk 36		<20		944	41		5.1	38.3		Wk 36		<20		677	37.6					Wk 36		320		819	39		0	3.2		Wk 36		930		530	53		3.9	28.7		Wk 36		<20		781	41.1		0.2	3.5
	Wk 37										Wk 37		-								Wk 37		-								Wk 37		14, 840		349	49.9					Wk 37
	Wk 38		-								Wk 38		-								Wk 38		-								Wk 38		15660								Wk 38
	Wk 39		-								Wk 39		-								Wk 39		-								Wk 39		1580		443	40.3					Wk 39
	Wk 40		<20		1013	47					Wk 40		<20D		870	34.8		0	0		Wk 40		70		1020	40.8		0	0.2		Wk 40		210		522	43.5		1.2	8.5		Wk 40				677	39.8		0	0.7
	Wk 41		-								Wk 41		-								Wk 41		-								Wk 41		-								Wk 41
	Wk 42		-								Wk 42		-								Wk 42		-								Wk 42		70		480	43.6					Wk 42
	Wk 43		-								Wk 43		-								Wk 43		-								Wk 43		-								Wk 43
	Wk 44		<20		783	48		1.5	11.7		Wk 44		<20		794	34.5		0	0		Wk 44		60		1154	41.2		0	0		Wk 44		50		447	44.7		0.6	2.3		Wk 44		<20		713	39.6		0	0.5
	Wk 45		-								Wk 45		-								Wk 45										Wk 45										Wk 45
	Wk 46		-								Wk 46		-								Wk 46										Wk 46		470		377	47.1					Wk 46
	Wk 47		-								Wk 47		-								Wk 47										Wk 47										Wk 47
	Wk 48		<20		1045	47		0	1.4		Wk 48		<20		752	39.6		0	0		Wk 48		<20D		786	39.3		0	0		Wk 48		3750		436	43.6		0.2	1.1		Wk 48		<20D		865	39.3
	Grey shaded areas represent visits when participants were on ART.
	* Participant 5115's plasma HIV-1 RNA level 4 weeks after the 48-week study period was 40 copies/ml after ART compliance was improved.
	** Participant 5128 initiated ART after week 48 viral results were available. His plasma HIV-1 RNA level 4 weeks lated was < 20 copies.ml.
