# Supplementary material for: Prolonged viral suppression with anti-HIV-1 antibody therapy
Source: Nature. 2022 Apr 13;606(7913):368–74. doi: 10.1038/s41586-022-04597-1 (PMC9177424; doi:10.1038/s41586-022-04597-1)
Supplement: Supplementary file 6 — HIV-1 RNA levels, CD4+ T cell counts and serum antibody levels (group 2). [file 41586_2022_4597_MOESM6_ESM.xlsx]

## Sheet: Group 2
	Supplementary Table 5. HIV-1 RNA levels, CD4+ T cell counts and serum antibody levels (Group 2)
	5203		HIV-1 RNA		CD4+ T cells			3BNC117	10-1074		5210		HIV-1 RNA		CD4+ T cells			3BNC117	10-1074		5216		HIV-1 RNA		CD4+ T cells			3BNC117	10-1074		5219		HIV-1 RNA		CD4+ T cells			3BNC117	10-1074
								TZM-bl	TZM-bl									TZM-bl	TZM-bl									TZM-bl	TZM-bl									TZM-bl	TZM-bl
								Q842.d12	X2088_c9									Q842.d12	X2088_c9									Q842.d12	X2088_c9									Q842.d12	X2088_c9
	Study Visit		cp/ml		cells/µl	%		µl/ml	µl/ml		Study Visit		cp/ml		cells/µl	%		µl/ml	µl/ml		Study Visit		cp/ml		cells/µl	%		µl/ml	µl/ml		Study Visit		cp/ml		cells/µl	%		µl/ml	µl/ml
	Screen		<20		550	23.9		-	-		Screen		<20		598	42.7		-	-		Screen		<20		691	32.9		-	-		Screen		<20		726	38.2		-	-
	Wk -2 (pre-infusion)		<20		-	-		-	-		Wk -2 (pre-infusion)		<20		-	-		-	-		Wk -2 (pre-infusion)		<20		-	-		-	-		Wk -2 (pre-infusion)		<20		-	-		-	-
	d0 baseline		<20		483	25.4		0	0		d0 baseline		<20		595	37.2		0	0		d0 baseline		<20		664	31.6		0	0		d0 baseline		<20		560	37.3		0	0
	d0 end		-		-	-		507.6	683.8		d0 end		-		-	-		535.4	739.4		d0 end		-		-	-		1202.3	1505.9		d0 end		-		-	-		1033.3	1869.1
	Wk 1		-		-	-					Wk 1		-		-	-					Wk 1		-		-	-					Wk 1		-		-	-
	Wk 2 baseline		<20		584	25.4		31.7	119.3		Wk 2 baseline		<20		689	38.3		48.9	169.3		Wk 2 baseline		<20		574	31.9		67	243.7		Wk 2 baseline		<20		660	44		79.6	264
	Wk 2 end		-		-	-		602.4	1010.7		Wk 2 end		-		-	-		639.2	926.3		Wk 2 end		-		-	-		1492.9	1758.8		Wk 2 end		-		-	-		943.5	1805
	Wk 3		-		-	-					Wk 3		-		-	-					Wk 3		-		-	-					Wk 3		-		-	-
	Wk 4 base		<20		488	24.4		58.6	232.8		Wk 4 base		<20		503	35.9		61.5	271.8		Wk 4 base		<20		699	30.4		81.2	354.8		Wk 4 base		<20		498	41.5		114	354.2
	Wk 4 end		-		-	-		602.4	744.8		Wk 4 end		-		-	-		844.2	1368.3		Wk 4 end		-		-	-		1056.9	1633.9		Wk 4 end		-		-	-		1235.6	2298.1
	Wk 5		-		-	-					Wk 5		-		-	-					Wk 5		-		-	-					Wk 5		-		-	-
	Wk 6		-		-	-					Wk 6		-		-	-					Wk 6		-		-	-					Wk 6		-		-	-
	Wk 7		-		-	-					Wk 7		-		-	-					Wk 7		-		-	-					Wk 7		-		-	-
	Wk 8 base		<20		494	24.7		39.3	137.4		Wk 8 base		<20		563	40.2		38.9	168.2		Wk 8 base		<20		585	32.5		70.3	332.6		Wk 8 base		<20		566	37.7		62.7	224.7
	Wk 8 end		-		-	-		532.4	1068.5		Wk 8 end		-		-	-		552.2	735.6		Wk 8 end		-		-	-		818.7	1697.2		Wk 8 end		-		-	-		1446	2043
	Wk 9		-		-	-					Wk 9		-		-	-					Wk 9		-		-	-					Wk 9		-		-	-
	Wk 10		-		-	-					Wk 10		-		-	-					Wk 10		-		-	-					Wk 10		-		-	-
	Wk 11		-		-	-					Wk 11		-		-	-					Wk 11		-		-	-					Wk 11		-		-	-
	Wk 12 base		<20		547	23.8		27.8	221.3		Wk 12 base		<20		596	39.7		27.8	109.3		Wk 12 base		<20		614	32.3		37.2	236.8		Wk 12 base		<20		518	34.5		36.9	127.7
	Wk 12 end		-		-	-		353.7	157.2		Wk 12 end		-		-	-		641.2	1425.5		Wk 12 end		-		-	-		1251	1293.3		Wk 12 end		-		-	-		956.7	1384.4
	Wk 13		-		-	-					Wk 13		-		-	-					Wk 13		-		-	-					Wk 13		-		-	-
	Wk 14		-		-	-					Wk 14		-		-	-					Wk 14		-		-	-					Wk 14		-		-	-
	Wk 15		-		-	-					Wk 15		-		-	-					Wk 15		-		-	-					Wk 15		-		-	-
	Wk 16 base		<20		658	27.4		22.6	186.1		Wk 16 base		<20		612	43.7		20.5	155.1		Wk 16 base		<20D		603	33.5		34.9	286		Wk 16 base		70		659	36.6		40	147
	Wk 16 end		-		-	-		418.5	1262.2		Wk 16 end		-		-	-		707.6	1128.5		Wk 16 end		-		-	-		1113.3	1745.6		Wk 16 end		-		-	-		1179.2	1941.5
	Wk 17		-		-	-					Wk 17		-		-	-					Wk 17		-		-	-					Wk 17		-		-	-
	Wk 18		-		-	-					Wk 18		-		-	-					Wk 18		-		-	-					Wk 18		-		-	-
	Wk 19		-		-	-					Wk 19		-		-	-					Wk 19		-		-	-					Wk 19		-		-	-
	Wk 20 base		<20		584	25.4		30	157.6		Wk 20 base		<20		642	40.1		15.5	99.8		Wk 20 base		<20		610	30.5		34.8	165.3		Wk 20 base		<20		734	43.2		46.2	125.7
	Wk 20 end		-		-	-		451.7	733.1		Wk 20 end		-		-	-		514.3	986.8		Wk 20 end		-		-	-		1198.8	1326.9		Wk 20 end		-		-	-		1345.5	1725.5
	Wk 21		<20		-	-					Wk 21		<20		-	-					Wk 21		<20		-	-					Wk 21		-		-	-
	Wk 22		<20		-	-					Wk 22		<20		-	-					Wk 22		<20		-	-					Wk 22		-		614	32.3
	Wk 23		-		-	-					Wk 23		-		-	-					Wk 23		-		-	-					Wk 23		-		-	-
	Wk 24		<20		-	-		43.9	211.6		Wk 24		<20					13	157.6		Wk 24		-		-	-					Wk 24		drop out
	Wk 25		-		-	-					Wk 25		-								Wk 25		-		-	-					Wk 25
	Wk 26		<20		602	25.1					Wk 26		<20		575	41.1					Wk 26		<20		634	35.2		19.2	138.4		Wk 26
	Wk 27		<20		542	25.8					Wk 27		<20		573	38.2					Wk 27		-		-	-					Wk 27
	Wk 28		<20		500	25		6.8	46.2		Wk 28		<20		556	39.7		3.7	32.6		Wk 28		-		-	-					Wk 28
	Wk 29		<20		596	27.1					Wk 29		90		580	41.4		2.6	34.8		Wk 29		<20D		658	29.9					Wk 29
	Wk 30		<20		607	25.3					Wk 30		670		473	36.4		2.1	23.2		Wk 30		-		-	-		7	48.9		Wk 30
	Wk 31		<20		500	25					Wk 31		440		480	36.9		1.4	12		Wk 31		-		-	-					Wk 31
	Wk 32		<20		598	26		1.9	16		Wk 32		4210		554	34.6		1.3	8.9		Wk 32		-		-	-					Wk 32
	Wk 33		220		529	25.2		1.2	11.4		Wk 33		11630		489	32.6		0.8	5.4		Wk 33		-		-	-					Wk 33
	Wk 34		14540		358	25.6		0.8	10.6		Wk 34		11560		541	33.8		0.7	4.3		Wk 34		<20		459	30.6		1.8	17.7		Wk 34
	Wk 35		4010		472	26.2		0.4	8.3		Wk 35		15690		514	32.1		0.5	3.2		Wk 35		-		-	-					Wk 35
	Wk 36		150		523	24.9		0.3	6.2		Wk 36		12950		530	31.2		0.4	1.8		Wk 36		-		-	-					Wk 36
	Wk 37		210		457	25.4		0.2	6.1		Wk 37		160		476	34					Wk 37		-		-	-					Wk 37
	Wk 38		410		481	25.3		0.1	3.7		Wk 38		-		-	-					Wk 38		<20		558	32.8		0.7	5.9		Wk 38
	Wk 39		-		-	-					Wk 39		-		-	-					Wk 39		-		-	-					Wk 39
	Wk 40		2810		400	25		0	2.8		Wk 40		30		488	37.5		0	1		Wk 40		-		-	-					Wk 40
	Wk 41		-		-	-					Wk 41		-		-	-					Wk 41		-		-	-					Wk 41
	Wk 42		5510		401	23.6		0	1.7		Wk 42		-		-	-					Wk 42		<20		452	30.1		0.2	3		Wk 42
	Wk 43		-		-	-					Wk 43		-		-	-					Wk 43		-		-	-					Wk 43
	Wk 44		2390		460	21.9		0	1.4		Wk 44		50		449	40.8		0	0.4		Wk 44		-		-	-					Wk 44
	Wk 45		-		-	-					Wk 45		-		-	-					Wk 45		-		-	-					Wk 45
	Wk 46		-		ND	ND					Wk 46		-		-	-					Wk 46		virtual visit								Wk 46
	Wk 47		-		-	-					Wk 47		-		-	-					Wk 47		-		-	-					Wk 47
	Wk 48		<20D		354	22.1		0	1.1		Wk 48		<20		561	37.4		0	0		Wk 48		virtual visit								Wk 48
	5221		HIV-1 RNA		CD4+ T cells			3BNC117	10-1074		5227		HIV-1 RNA		CD4+ T cells			3BNC117	10-1074		5231		HIV-1 RNA		CD4+ T cells			3BNC117	10-1074
								TZM-bl	TZM-bl									TZM-bl	TZM-bl									TZM-bl	TZM-bl
								Q842.d12	X2088_c9									Q842.d12	X2088_c9									Q842.d12	X2088_c9
	Study Visit		cp/ml		cells/µl	%		µl/ml	µl/ml		Study Visit		cp/ml		cells/µl	%		µl/ml	µl/ml		Study Visit		cp/ml		cells/µl	%		µl/ml	µl/ml
	Screen		<20		799	47		-	-		Screen		<20		902	39.2		-	-		Screen		<20		910	37.9		-	-
	Wk -2 (pre-infusion)		<20		-	-		-	-		Wk -2 (pre-infusion)		<20		-	-		-	-		Wk -2 (pre-infusion)		<20		-	-		-	-
	d0 baseline		<20		563	46.9		0	0		d0 baseline		<20		675	37.5		0	0		d0 baseline		<20		806	38.4		0	0
	d0 end		-		-	-		888.9	1373.2		d0 end		-		-	-		833.8	1467.1		d0 end		-		-	-		1611.5	2393.5
	Wk 1		-		-	-					Wk 1		-		-	-					Wk 1		-		-	-
	Wk 2 baseline		<20		575	47.9		76.7	285.1		Wk 2 baseline		<20		739	38.9		34.3	160.1		Wk 2 baseline		<20		940	37.6		73	284.1
	Wk 2 end		-		-	-		812.4	2016.2		Wk 2 end		-		-	-		1034.9	2458.1		Wk 2 end		-		-	-		1877.8	3306.1
	Wk 3		-		-	-					Wk 3		-		-	-					Wk 3		-		-	-
	Wk 4 base		<20		328	46.9		88	362.4		Wk 4 base		<20		758	37.9		51.9	262.3		Wk 4 base		<20		832	37.8		83	444.7
	Wk 4 end		-		-	-		990.3	3063.3		Wk 4 end		-		-	-		1449.8	3796.4		Wk 4 end		-		-	-		1841.6	5935.1
	Wk 5		-		-	-					Wk 5		-		-	-					Wk 5		-		-	-
	Wk 6		-		-	-					Wk 6		-		-	-					Wk 6		-		-	-
	Wk 7		-		-	-					Wk 7		-		-	-					Wk 7		-		-	-
	Wk 8 base		<20		540	49.1		69.7	167		Wk 8 base		<20		815	38.8		20	139.9		Wk 8 base		<20		860	37.4		65.1	289
	Wk 8 end		-		-	-		1330.1	1118.8		Wk 8 end		-		-	-		1133.7	5875.6		Wk 8 end		-		-	-		1698.5	3059.4
	Wk 9		-		-	-					Wk 9		-		-	-					Wk 9		-		-	-
	Wk 10		-		-	-					Wk 10		-		-	-					Wk 10		-		-	-
	Wk 11		-		-	-					Wk 11		-		-	-					Wk 11		-		-	-
	Wk 12 base		<20		520	47.3		45.9	172.6		Wk 12 base		<20		722	38		13.3	138.2		Wk 12 base		<20		948	37.9		36.5	179.5
	Wk 12 end		-		-	-		1100	1602.9		Wk 12 end		-		-	-		1338.3	3791.8		Wk 12 end		-		-	-		2088.3	3546.8
	Wk 13		-		-	-					Wk 13		-		-	-					Wk 13		-		-	-
	Wk 14		-		-	-					Wk 14		virtual visit								Wk 14		-		-	-
	Wk 15		-		-	-					Wk 15		-		-	-					Wk 15		-		-	-
	Wk 16 base		<20		487	48.7		38.3	151.4		Wk 16 base		20		712	35.6		13.7	102.9		Wk 16 base		<20D		-	-		30.3	149.4
	Wk 16 end		-		-	-		714.5	847.7		Wk 16 end		-		-	-		1385.1	7391.6		Wk 16 end		-		-	-		1977.6	3867.9
	Wk 17		-		-	-					Wk 17		-		-	-					Wk 17		-		-	-
	Wk 18		-		-	-					Wk 18		-		-	-					Wk 18		-		-	-
	Wk 19		-		-	-					Wk 19		-		-	-					Wk 19		-		-	-
	Wk 20 base		<20		557	50.6		37.8	153.7		Wk 20 base		<20		818	37.2		17.4	129.9		Wk 20 base		<20		-	-		32.4	163.4
	Wk 20 end		-		-	-		1071.6	1608.4		Wk 20 end		-		-	-		1106.2	4967.8		Wk 20 end		-		-	-		1188.8	2475.4
	Wk 21		<20		-	-					Wk 21		<20		-	-					Wk 21		-		-	-
	Wk 22		<20		-	-					Wk 22		<20D		-	-					Wk 22		<20		-	-
	Wk 23		-		-	-					Wk 23		-		-	-					Wk 23		-		-	-
	Wk 24		<20		-	-		48	157.5		Wk 24		<20		-	-		17.9	107.5		Wk 24		<20		-	-		27.6	156
	Wk 25		-		-	-					Wk 25		-		-	-					Wk 25		-		-	-
	Wk 26		<20		657	50.5					Wk 26		<20		743	35.4					Wk 26		<20		-	-
	Wk 27		<20		619	47.6					Wk 27		<20		710	33.8					Wk 27		<20		803	36.5
	Wk 28		virtual visit								Wk 28		<20		694	34.7		2.2	25.9		Wk 28		<20		668	37.1		7.7	42.7
	Wk 29		<20		534	37					Wk 29		<20D		748	35.6					Wk 29		<20D		805	35
	Wk 30		<20		-	-		6.7	38		Wk 30		8970		470	33.6		0.9	9.3		Wk 30		<20		814	35.4
	Wk 31		<20		548	45.7					Wk 31		67280		573	35.8		1	9.7		Wk 31		<20		707	37.2
	Wk 32		missed visit								Wk 32		580		798	30.7		0.7	8.6		Wk 32		40		801	36.4		1.2	14.5
	Wk 33		40		525	47.7		3.1	19.3		Wk 33		-		-	-					Wk 33		680		779	37.1
	Wk 34		170		616	47.4		3.6	19.4		Wk 34		<20D		859	35.8					Wk 34		14500		590	39.3
	Wk 35		2030		620	47.7		1.8	15		Wk 35		-		-	-					Wk 35		28100		563	35.2		0.3	6.2
	Wk 36		6480		498	45.3		1	10.8		Wk 36		<20		957	41.6					Wk 36		5240		685	32.6
	Wk 37		810		532	44.3		0.8	13.2		Wk 37		-		-	-					Wk 37		1820		780	32.5
	Wk 38		4090		499	45.4		0.6	11.9		Wk 38		-		-	-					Wk 38		3630		551	32.4
	Wk 39		-		-	-					Wk 39		-		-	-					Wk 39		-		-	-
	Wk 40		11140		703	37		0.2	8.1		Wk 40		<20		1114	39.8		0	0.1		Wk 40		-		-	-
	Wk 41		23760		-	-		0	7		Wk 41		-		-	-					Wk 41		-		-	-
	Wk 42		150		426	35.5		0	3.9		Wk 42		-		-	-					Wk 42		40		838	33.5
	Wk 43		-		-	-					Wk 43		-		-	-					Wk 43		-		-	-
	Wk 44		-		-	-					Wk 44		<20		847	35.3		0	0		Wk 44		-		-	-
	Wk 45		-		-	-					Wk 45		-		-	-					Wk 45		-		-	-
	Wk 46		<20		-	-					Wk 46		-		-	-					Wk 46		-		-	-
	Wk 47		-		-	-					Wk 47		-		-	-					Wk 47		-		-	-
	Wk 48		<20D		496	41.3		0	2.5		Wk 48		<20		960	33.1		0	0		Wk 48		<20		626	34.8
	Grey shaded areas represent visits when participants were on ART.
