# Supplementary material for: Prolonged viral suppression with anti-HIV-1 antibody therapy
Source: Nature. 2022 Apr 13;606(7913):368–74. doi: 10.1038/s41586-022-04597-1 (PMC9177424; doi:10.1038/s41586-022-04597-1)
Supplement: Supplementary file 7 — PhenoSense results. [file 41586_2022_4597_MOESM7_ESM.xlsx]

## Sheet: Sheet2
	Supplementary Table 6. PhenoSense Results
	RESERVOIR													REBOUND
	Antibody		10-1074					3BNC117						Antibody		10-1074					3BNC117
	Neutralization		IC50	IC80	IC90	IC95	MPI	IC50	IC80	IC90	IC95	MPI		Neutralization		IC50	IC80	IC90	IC95	MPI	IC50	IC80	IC90	IC95	MPI
Group 1	5101		Not resulted											5101		>50	>50	>50	>50	8	0.09793	0.418	0.97717	0.02169	100
	5104		Not resulted											5104		>50	>50	>50	>50	27	0.05278	0.37124	0.7192	0.02169	100
	5105		0.56672	4.36193	>50	>50	88	0.37418	1.45234	3.30813	7.49986	98		5105		10.122	>50	>50	>50	78	0.16746	0.58027	1.19403	2.30587	100
	5106		>50	>50	>50	>50	11	31.9059	>50	>50	>50	54		5106		No rebound
	5108		Not resulted											5108		Not resulted
	5111		0.27677	1.11509	2.62902	6.4121	98	0.0455	0.15386	0.31402	0.6131	100		5111		0.39425	3.26039	9.30202	19.8649	99	0.10832	0.47483	1.12285	2.47636	100
	5112		0.06122	0.18713	0.35958	0.65702	100	0.16311	0.55804	1.13688	2.17369	100		5112		>50	>50	>50	>50	0	0.17847	0.73322	1.6524	3.45451	100
	5114		0.03187	0.06908	0.1667	0.031	100	0.0372	0.12968	0.54018	0.02169	100		5114		>50	>50	>50	>50	5	0.04034	0.15065	0.3236	0.02169	100
	5115		0.1566	0.84491	2.22515	5.25117	100	0.01251	0.04415	0.09195	0.18074	100		5115		0.22545	1.0631	2.61499	0.031	100	0.02479	0.08443	0.17308	0.02169	100
	5117		Not resulted											5117		Not resulted
	5118		0.42434	1.32059	2.56825	4.71563	100	>50	>50	>50	>50	-4		5118		0.22793	0.88119	1.92681	3.92662	100	>50	>50	>50	>50	-5
	5120		>50	>50	>50	>50	2	0.03172	0.15206	0.37594	0.85944	100		5120		No rebound
	5123		Not resulted											5123		Not resulted
	5125		0.044	0.15076	0.31037	0.60348	100	0.15109	0.78258	2.00732	4.68804	100		5125		Not resulted
	5128		0.02308	0.0747	0.14881	0.28118	100	0.05406	0.19981	0.42943	0.86753	100		5128		Not done
	5130		Not resulted											5130		Not done
Group 2	5203		0.01851	0.07587	0.17767	0.4028	99	0.2214	1.71895	6.9907	41.4346	95		5203		Not resulted
	5210		0.02311	0.09489	0.21736	0.46833	100	0.02711	0.11102	0.25368	0.54267	100		5210		0.10244	0.31178	0.60442	0.031	100	0.0955	0.34972	0.7341	0.02169	100
	5216		0.12229	0.46641	1.01544	2.06841	100	0.0368	0.16211	0.38176	0.83371	100		5216		No rebound
	5221		1.35398	8.98603	25.2194	>50	94	>50	>50	>50	>50	5		5221		6.8968	>50	>50	>50	78	>50	>50	>50	>50	9
	5227		Not resulted											5227		0.07535	0.22321	0.42466	0.7704	100	0.07483	0.21402	0.39641	0.7005	100
	5231		Not resulted											5231		Not done
Protocol deviation/ off study	5122M		0.15853	0.44312	0.82613	1.51928	99	0.05197	0.16497	0.3237	0.60614	100		5122M		Early ART re-initiation/No rebound
	5126M		0.00811	0.02477	0.04776	0.08764	100	0.07138	0.28822	0.6448	1.34434	100		5126M		Off study
	5207		0.02402	0.0697	0.23123	0.031	100	0.04021	0.15054	0.66362	0.02169	100		5207		Off study
	5219		>50	>50	>50	>50	1	0.223	0.89396	2.01741	4.28986	99		5219		Off study
