# Supplementary material for: Prolonged viral suppression with anti-HIV-1 antibody therapy
Source: Nature. 2022 Apr 13;606(7913):368–74. doi: 10.1038/s41586-022-04597-1 (PMC9177424; doi:10.1038/s41586-022-04597-1)
Supplement: Supplementary file 8 — Genotypic sensitivity analysis. [file 41586_2022_4597_MOESM8_ESM.xlsx]

## Sheet: Sheet1
	Supplementary Table 7. Genotypic sensitivity analysis
	ID	env PCR	Sensitive	Resistant	Q4PCR	Sensitive	Resistant	UND	Rebound	Sensitive	Resistant	Undetermined
Group 1	5101	23	23	0	9	9			27		24	3
	5105	21	21	0	82	81		1	47	45		2
	5108	-			23		23		24		24
	5112	12	12	0	9	9			4		4
	5123	-			-				0
	5130	-			25	3	22		10		10
	5104	89	89	0	214				26		26
	5106	-			22	1	21		-
	5111	39	39	0	352	350		2	9	9
	5114	27	27	0	76	74		2	23		22	1
	5115	2	2	0	1	1			-
	5117	21	21	0	50	48		2	34	33	1
	5118	22	22	0	46	43	3		23	21	2
	5120	33	33	0	30	30			-
	5125	17	17	0	145	145			30		30
	5128	54	54	0	12	11		1	22	21	1
Group 2	5203	25	25	0	38	37		1	31	29	2
	5210	18	18	0	317	314		3	30	27		3
	5216	43	43	0	56	55		1	-
	5221	9	9	0	15	15			10	9	1
	5227	22	21	1	11	11			26	25	1
	5231	-			38	38			32	28	3	1
	Numbers of sequences categorized as 10-1074 sensitive, resistant or undetermined (UND)
