# Supplementary material for: Prolonged viral suppression with anti-HIV-1 antibody therapy
Source: Nature. 2022 Apr 13;606(7913):368–74. doi: 10.1038/s41586-022-04597-1 (PMC9177424; doi:10.1038/s41586-022-04597-1)
Supplement: Supplementary file 9 — Reservoir measurements. [file 41586_2022_4597_MOESM9_ESM.xlsx]

## Sheet: Sheet1
	Supplementary Table 8. Reservoir measurements
	ID	Time point	Cells assayed	Total sequences	Intact	Intact proviral frequency	Defective	Defective proviral frequency	SV	MIG	LTR	MSD	NF
	5101	wk-2	768000	156	4	5.20833	152	197.917	4	78	66	3	1
	5105	wk-2	864000	120	3	3.47222	117	135.417	10	22	22	4	59
	5108	wk-2	3264000	89	23	7.04657	66	20.2206	5	51	3	0	7
	5112	wk-2	1536000	74	6	3.90625	68	44.2708	18	35	12	0	3
	5123	wk-2	4800000	1	0	0.10*	1	0.208333	0	1	0	0	0
	5122M	wk-2	1420800	100	6	4.22297	94	66.1599	7	51	18	7	11
	5130	wk-2	2496000	32	24	9.61538	8	3.20513	1	4	2	0	1
	5104	wk-2	576000	158	124	215.278	34	59.0278	2	17	4	3	8
		wk27	1152000	112	67	58.1597	45	39.0625	2	21	5	11	6
	5106	wk-2	1920000	20	14	7.29167	6	3.125	1	5	0	0	0
		wk26	1344000	10	4	2.97619	6	4.46429	0	3	2	0	1
	5111	wk-2	4032000	200	10	2.48016	190	47.123	21	27	105	20	17
		wk26	4032000	344	20	4.96032	324	80.3571	48	45	174	28	29
	5114	wk-2	3264000	170	20	6.12745	150	45.9559	11	90	27	3	19
		wk26	3264000	177	10	3.06373	167	51.1642	8	105	35	1	18
	5115	wk-2	5376000	27	0	0.09*	27	5.02232	8	14	5	0	0
		wk26	5376000	13	0	0.09*	13	2.41815	1	9	3	0	0
	5117	wk-2	6528000	137	11	1.68505	126	19.3015	10	57	26	0	33
		wk26	4899840	117	3	0.612265	114	23.2661	8	56	31	2	17
	5118	wk-2	9665280	57	5	0.517316	52	5.38008	4	22	9	6	11
		wk26	10560000	65	3	0.284091	62	5.87121	6	25	9	13	9
	5120	wk-2	2626560	394	2	0.761452	392	149.245	15	334	39	4	0
		wk26	2880000	508	3	1.04167	505	175.347	19	448	34	2	2
	5125	wk-2	1440000	71	47	32.6389	24	16.6667	1	6	8	4	5
		wk26	1440000	105	66	45.8333	39	27.0833	4	18	9	6	2
	5128	wk-2	5376000	53	0	0.09*	53	9.85863	4	36	9	0	4
		wk26	5376000	59	0	0.09*	59	10.9747	3	33	15	1	7
	5203	wk-2	384000	29	15	39.0625	14	36.4583	1	4	5	2	2
		wk26	384000	21	8	20.8333	13	33.8542	2	2	3	2	4
	5210	wk-2	4032000	211	6	1.4881	205	50.8433	9	63	34	80	19
		wk26	3840000	307	9	2.34375	298	77.6042	9	59	24	157	49
	5216	wk-2	2784000	132	2	0.718391	130	46.6954	9	77	23	7	14
		wk26	2784000	138	2	0.718391	136	48.8506	12	72	35	4	13
	5221	wk-2	7296000	20	1	0.137061	19	2.60417	1	7	8	1	2
		wk26	9216000	9	0	0.05*	9	0.976562	0	4	4	0	1
	5227	wk-2	1536000	30	4	2.60417	26	16.9271	2	15	3	1	5
		wk26	1536000	83	2	1.30208	81	52.7344	20	52	7	0	2
	5231	wk-2	3264000	34	10	3.06373	24	7.35294	7	0	16	0	1
		wk26	2496000	25	8	3.20513	17	6.8109	2	3	2	0	10
	02-NIH	wk-2	1728000	65	0	0.29*	65	37.6157	1	61	2	0	1
		wk24	1920000	17	0	0.26*	17	8.85417	4	9	3	0	1
	05-NIH	wk-2	1344000	25	20	14.881	5	3.72024	1	4	0	0	0
		wk24	1920000	28	21	10.9375	7	3.64583	0	6	1	0	0
	06-NIH	wk-2	1728000	19	11	6.36574	8	4.62963	3	3	1	0	1
		wk24	1920000	11	3	1.5625	8	4.16667	3	2	3	0	0
	13-NIH	wk-2	1728000	55	4	2.31481	51	29.5139	2	21	8	0	20
		wk24	1920000	42	2	1.04167	40	20.8333	1	12	8	0	19
	TSC-141	wk0	1728000	285	4	2.31481	281	162.616	15	153	59	13	41
		wk58	1920000	240	2	1.04167	238	123.958	12	127	66	10	23
	TSC-144	wk0	1728000	36	3	1.73611	33	19.0972	2	19	9	2	1
		wk58	1920000	34	11	5.72917	23	11.9792	3	16	3	0	1
	TSC-143	wk0	1344000	164	2	1.4881	162	120.536	6	82	21	15	38
		wk43	1440000	274	2	1.38889	272	188.889	26	154	25	19	48
	TSC-139	wk0	1728000	38	8	4.62963	30	17.3611	3	19	7	0	1
		wk35	1920000	56	13	6.77083	43	22.3958	5	21	11	4	2
	TSC-137	wk0	2784000	118	0	0.18*	118	42.3851	7	72	14	0	25
		wk34	2880000	309	0	0.17*	309	107.292	26	82	126	0	75
	TSC-135	wk0	960000	178	40	41.6667	138	143.75	12	86	14	4	22
		wk24	960000	311	187	194.792	124	129.167	19	44	31	3	27
	TSC-128	wk0	2496000	41	4	1.60256	37	14.8237	5	7	4	8	13
		wk30	1420800	26	1	0.703829	25	17.5957	1	5	9	4	6
	TSC-127	wk0	1584000	205	12	7.57576	193	121.843	35	80	39	13	26
		wk25	1440000	120	1	0.694444	119	82.6389	21	66	20	5	7
	TSC-124	wk0	4224000	7	0	0.12*	7	1.6572	1	1	5	0	0
		wk24	5952000	11	5	0.840054	6	1.00806	0	5	1	0	0
	TSC-125	wk0	537600	20	1	1.86012	19	35.3423	4	13	2	0	0
		wk26	864000	34	3	3.47222	31	35.8796	3	15	9	4	0
	*Limit of detection (half of the proviral frequency assuming 1 intact sequence out of the highest input of sampled cells)
	SV, Structural Variation; MIG, Missing Internal Gene; LTR, LTR defects; MSD, Major Splice Donor mutation; NF, Non-Functional
